# Supplementary material for: A Comparison of Different Sample Processing Protocols for MALDI Imaging Mass Spectrometry Analysis of Formalin-Fixed Multiple Myeloma Cells
Source: Cancers (Basel). 2023 Feb 3;15(3):974. doi: 10.3390/cancers15030974 (PMC9913598; doi:10.3390/cancers15030974)
Supplement: Supplementary file 1 [file cancers-15-00974-s001.zip]

Archive with 1 entries (1 files):
- cancers-2150668-supplementary.pdf
